# Supplementary material for: Phylogeography of the Sinica Group of Macaques in the Himalayas: Taxonomic and Evolutionary Implications
Source: Biology (Basel). 2024 Oct 4;13(10):795. doi: 10.3390/biology13100795 (PMC11504220; doi:10.3390/biology13100795)
Supplement: Supplementary file 1 [file biology-13-00795-s001.zip]

Archive with 1 entries (1 files):
- biology-3222992-supplementary.pdf
